# Supplementary material for: Development and Validation of a Virtual Version of the Box and Block Test to Assess Manual Dexterity at Home for Adults with Stroke and Children with Cerebral Palsy
Source: Bioengineering (Basel). 2025 Jun 16;12(6):662. doi: 10.3390/bioengineering12060662 (PMC12189916; doi:10.3390/bioengineering12060662)
Supplement: Supplementary file 1 [file bioengineering-12-00662-s001.zip]

Archive with 4 entries (4 files):
- Supplementary material File S1 (results phase 1).pdf
- Supplementary material File S2 (results phase 2).pdf
- Supplementary material File S3 (results phase 3) BCP.pdf
- Supplementary material File S4 (results phase 3) stroke.pdf
